# Supplementary material for: Incorporation of Soil-Derived Covariates in Progeny Testing and Line Selection to Enhance Genomic Prediction Accuracy in Soybean Breeding
Source: Front Genet. 2022 Sep 8;13:905824. doi: 10.3389/fgene.2022.905824 (PMC9493273; doi:10.3389/fgene.2022.905824)
Supplement: Supplementary file 1 [file Presentation-1.zip]

Archive with 12 entries (12 files):
- Supplementary Material/Figure S1.pptx
- Supplementary Material/Figure S2.pptx
- Supplementary Material/Figure S3.pptx
- Supplementary Material/Figure S4.pptx
- Supplementary Material/Figure S5.pptx
- Supplementary Material/Figure S6.pptx
- Supplementary Material/Figure S7.pptx
- Supplementary Material/Figure S8.pptx
- Supplementary Material/Table S1.docx
- Supplementary Material/Table S2.docx
- Supplementary Material/Table S3.docx
- Supplementary Material/Table S4.docx
